# Supplementary material for: Comparative Evaluation of Lumpy Skin Disease Virus-Based Live Attenuated Vaccines
Source: Vaccines (Basel). 2021 May 8;9(5):473. doi: 10.3390/vaccines9050473 (PMC8151199; doi:10.3390/vaccines9050473)
Supplement: Supplementary file 1 [file vaccines-09-00473-s001.zip]

Archive with 1 entries (1 files):
- vaccines-1186525-SI.pdf
